# Supplementary material for: Estimating the effect of hepatitis C infection on multidrug-resistant tuberculosis treatment outcomes under hypothetical interventions on regimen composition and adherence
Source: Am J Epidemiol. 2026 Feb 2;195(6):1615–23. doi: 10.1093/aje/kwag024 (PMC13231843; doi:10.1093/aje/kwag024)
Supplement: Web_Material_kwag024 [file web_material_kwag024.zip]

Archive with 1 entries (1 files):
- SUPPLEMENTARY_MATERIAL_AJE_revised_CLEAN_FINAL_lg new affiliation.docx
